# Supplementary material for: Changes in resource perception throughout the foraging visit contribute to task specialization in the honey bee Apis mellifera
Source: Sci Rep. 2023 May 19;13:8164. doi: 10.1038/s41598-023-35163-y (PMC10198991; doi:10.1038/s41598-023-35163-y)
Supplement: Supplementary file 1 — Supplementary Tables. [file 41598_2023_35163_MOESM1_ESM.xlsx]

## Sheet: Table S1. (Experiment 1)
Data of experiment 1
day	Bee	Forager type	foraging stage	sucrose concentration	PER
1	1	pollen	beginning	0.1	0
1	1	pollen	beginning	0.3	0
1	1	pollen	beginning	1	1
1	1	pollen	beginning	3	1
1	1	pollen	beginning	10	1
1	1	pollen	beginning	30	1
1	1	pollen	beginning	50	1
1	2	pollen	end	0.1	0
1	2	pollen	end	0.3	1
1	2	pollen	end	1	1
1	2	pollen	end	3	1
1	2	pollen	end	10	1
1	2	pollen	end	30	0
1	2	pollen	end	50	1
1	3	pollen	end	0.1	0
1	3	pollen	end	0.3	1
1	3	pollen	end	1	1
1	3	pollen	end	3	1
1	3	pollen	end	10	1
1	3	pollen	end	30	1
1	3	pollen	end	50	0
1	4	pollen	end	0.1	0
1	4	pollen	end	0.3	1
1	4	pollen	end	1	1
1	4	pollen	end	3	1
1	4	pollen	end	10	1
1	4	pollen	end	30	1
1	4	pollen	end	50	1
1	5	nectar	end	0.1	0
1	5	nectar	end	0.3	0
1	5	nectar	end	1	0
1	5	nectar	end	3	0
1	5	nectar	end	10	1
1	5	nectar	end	30	1
1	5	nectar	end	50	1
1	6	nectar	end	0.1	0
1	6	nectar	end	0.3	0
1	6	nectar	end	1	1
1	6	nectar	end	3	1
1	6	nectar	end	10	1
1	6	nectar	end	30	1
1	6	nectar	end	50	1
1	7	nectar	end	0.1	0
1	7	nectar	end	0.3	0
1	7	nectar	end	1	1
1	7	nectar	end	3	1
1	7	nectar	end	10	1
1	7	nectar	end	30	1
1	7	nectar	end	50	1
1	8	nectar	end	0.1	0
1	8	nectar	end	0.3	0
1	8	nectar	end	1	0
1	8	nectar	end	3	0
1	8	nectar	end	10	1
1	8	nectar	end	30	1
1	8	nectar	end	50	1
1	9	nectar	beginning	0.1	0
1	9	nectar	beginning	0.3	0
1	9	nectar	beginning	1	0
1	9	nectar	beginning	3	0
1	9	nectar	beginning	10	0
1	9	nectar	beginning	30	0
1	9	nectar	beginning	50	1
1	10	nectar	beginning	0.1	0
1	10	nectar	beginning	0.3	0
1	10	nectar	beginning	1	1
1	10	nectar	beginning	3	0
1	10	nectar	beginning	10	0
1	10	nectar	beginning	30	0
1	10	nectar	beginning	50	1
1	11	nectar	beginning	0.1	0
1	11	nectar	beginning	0.3	0
1	11	nectar	beginning	1	0
1	11	nectar	beginning	3	0
1	11	nectar	beginning	10	0
1	11	nectar	beginning	30	1
1	11	nectar	beginning	50	1
2	12	nectar	beginning	0.1	0
2	12	nectar	beginning	0.3	0
2	12	nectar	beginning	1	0
2	12	nectar	beginning	3	0
2	12	nectar	beginning	10	0
2	12	nectar	beginning	30	0
2	12	nectar	beginning	50	1
2	13	nectar	beginning	0.1	0
2	13	nectar	beginning	0.3	0
2	13	nectar	beginning	1	0
2	13	nectar	beginning	3	1
2	13	nectar	beginning	10	1
2	13	nectar	beginning	30	1
2	13	nectar	beginning	50	1
2	14	nectar	beginning	0.1	0
2	14	nectar	beginning	0.3	0
2	14	nectar	beginning	1	0
2	14	nectar	beginning	3	0
2	14	nectar	beginning	10	1
2	14	nectar	beginning	30	1
2	14	nectar	beginning	50	1
2	15	nectar	beginning	0.1	0
2	15	nectar	beginning	0.3	0
2	15	nectar	beginning	1	0
2	15	nectar	beginning	3	0
2	15	nectar	beginning	10	0
2	15	nectar	beginning	30	0
2	15	nectar	beginning	50	1
2	16	pollen	beginning	0.1	0
2	16	pollen	beginning	0.3	0
2	16	pollen	beginning	1	0
2	16	pollen	beginning	3	0
2	16	pollen	beginning	10	0
2	16	pollen	beginning	30	1
2	16	pollen	beginning	50	1
2	17	pollen	beginning	0.1	0
2	17	pollen	beginning	0.3	0
2	17	pollen	beginning	1	0
2	17	pollen	beginning	3	0
2	17	pollen	beginning	10	0
2	17	pollen	beginning	30	1
2	17	pollen	beginning	50	0
2	18	pollen	end	0.1	0
2	18	pollen	end	0.3	0
2	18	pollen	end	1	0
2	18	pollen	end	3	0
2	18	pollen	end	10	1
2	18	pollen	end	30	1
2	18	pollen	end	50	1
2	19	pollen	end	0.1	0
2	19	pollen	end	0.3	0
2	19	pollen	end	1	0
2	19	pollen	end	3	0
2	19	pollen	end	10	1
2	19	pollen	end	30	1
2	19	pollen	end	50	1
2	20	pollen	end	0.1	0
2	20	pollen	end	0.3	0
2	20	pollen	end	1	0
2	20	pollen	end	3	0
2	20	pollen	end	10	0
2	20	pollen	end	30	1
2	20	pollen	end	50	1
2	21	pollen	end	0.1	0
2	21	pollen	end	0.3	0
2	21	pollen	end	1	0
2	21	pollen	end	3	0
2	21	pollen	end	10	0
2	21	pollen	end	30	1
2	21	pollen	end	50	0
2	22	nectar	end	0.1	0
2	22	nectar	end	0.3	0
2	22	nectar	end	1	0
2	22	nectar	end	3	0
2	22	nectar	end	10	0
2	22	nectar	end	30	0
2	22	nectar	end	50	1
2	23	nectar	end	0.1	0
2	23	nectar	end	0.3	0
2	23	nectar	end	1	0
2	23	nectar	end	3	0
2	23	nectar	end	10	1
2	23	nectar	end	30	0
2	23	nectar	end	50	1
2	24	nectar	end	0.1	0
2	24	nectar	end	0.3	0
2	24	nectar	end	1	0
2	24	nectar	end	3	0
2	24	nectar	end	10	0
2	24	nectar	end	30	0
2	24	nectar	end	50	1
2	25	nectar	end	0.1	0
2	25	nectar	end	0.3	0
2	25	nectar	end	1	0
2	25	nectar	end	3	0
2	25	nectar	end	10	0
2	25	nectar	end	30	0
2	25	nectar	end	50	1
3	26	nectar	end	0.1	0
3	26	nectar	end	0.3	0
3	26	nectar	end	1	0
3	26	nectar	end	3	0
3	26	nectar	end	10	0
3	26	nectar	end	30	1
3	26	nectar	end	50	0
3	27	nectar	end	0.1	0
3	27	nectar	end	0.3	0
3	27	nectar	end	1	0
3	27	nectar	end	3	0
3	27	nectar	end	10	0
3	27	nectar	end	30	1
3	27	nectar	end	50	1
3	28	nectar	end	0.1	0
3	28	nectar	end	0.3	0
3	28	nectar	end	1	0
3	28	nectar	end	3	0
3	28	nectar	end	10	0
3	28	nectar	end	30	0
3	28	nectar	end	50	1
3	29	nectar	end	0.1	0
3	29	nectar	end	0.3	0
3	29	nectar	end	1	0
3	29	nectar	end	3	0
3	29	nectar	end	10	0
3	29	nectar	end	30	0
3	29	nectar	end	50	1
3	30	nectar	beginning	0.1	0
3	30	nectar	beginning	0.3	0
3	30	nectar	beginning	1	0
3	30	nectar	beginning	3	0
3	30	nectar	beginning	10	0
3	30	nectar	beginning	30	1
3	30	nectar	beginning	50	1
3	31	nectar	beginning	0.1	1
3	31	nectar	beginning	0.3	0
3	31	nectar	beginning	1	1
3	31	nectar	beginning	3	0
3	31	nectar	beginning	10	0
3	31	nectar	beginning	30	1
3	31	nectar	beginning	50	1
3	32	nectar	beginning	0.1	0
3	32	nectar	beginning	0.3	0
3	32	nectar	beginning	1	0
3	32	nectar	beginning	3	0
3	32	nectar	beginning	10	1
3	32	nectar	beginning	30	1
3	32	nectar	beginning	50	1
3	33	pollen	beginning	0.1	0
3	33	pollen	beginning	0.3	0
3	33	pollen	beginning	1	0
3	33	pollen	beginning	3	0
3	33	pollen	beginning	10	1
3	33	pollen	beginning	30	1
3	33	pollen	beginning	50	1
3	34	pollen	beginning	0.1	0
3	34	pollen	beginning	0.3	0
3	34	pollen	beginning	1	0
3	34	pollen	beginning	3	0
3	34	pollen	beginning	10	0
3	34	pollen	beginning	30	1
3	34	pollen	beginning	50	1
3	35	pollen	beginning	0.1	0
3	35	pollen	beginning	0.3	0
3	35	pollen	beginning	1	0
3	35	pollen	beginning	3	0
3	35	pollen	beginning	10	0
3	35	pollen	beginning	30	1
3	35	pollen	beginning	50	1
3	36	pollen	beginning	0.1	0
3	36	pollen	beginning	0.3	0
3	36	pollen	beginning	1	0
3	36	pollen	beginning	3	0
3	36	pollen	beginning	10	0
3	36	pollen	beginning	30	0
3	36	pollen	beginning	50	1
3	37	pollen	beginning	0.1	0
3	37	pollen	beginning	0.3	0
3	37	pollen	beginning	1	0
3	37	pollen	beginning	3	0
3	37	pollen	beginning	10	0
3	37	pollen	beginning	30	0
3	37	pollen	beginning	50	1
3	38	pollen	end	0.1	1
3	38	pollen	end	0.3	1
3	38	pollen	end	1	1
3	38	pollen	end	3	1
3	38	pollen	end	10	1
3	38	pollen	end	30	1
3	38	pollen	end	50	1
3	39	pollen	end	0.1	1
3	39	pollen	end	0.3	1
3	39	pollen	end	1	1
3	39	pollen	end	3	1
3	39	pollen	end	10	1
3	39	pollen	end	30	1
3	39	pollen	end	50	1
3	40	pollen	end	0.1	1
3	40	pollen	end	0.3	1
3	40	pollen	end	1	1
3	40	pollen	end	3	1
3	40	pollen	end	10	0
3	40	pollen	end	30	1
3	40	pollen	end	50	1
3	41	pollen	end	0.1	1
3	41	pollen	end	0.3	1
3	41	pollen	end	1	0
3	41	pollen	end	3	1
3	41	pollen	end	10	1
3	41	pollen	end	30	1
3	41	pollen	end	50	1
4	42	pollen	end	0.1	0
4	42	pollen	end	0.3	0
4	42	pollen	end	1	0
4	42	pollen	end	3	1
4	42	pollen	end	10	1
4	42	pollen	end	30	1
4	42	pollen	end	50	1
4	43	pollen	end	0.1	0
4	43	pollen	end	0.3	0
4	43	pollen	end	1	0
4	43	pollen	end	3	0
4	43	pollen	end	10	1
4	43	pollen	end	30	1
4	43	pollen	end	50	1
4	44	pollen	end	0.1	0
4	44	pollen	end	0.3	0
4	44	pollen	end	1	0
4	44	pollen	end	3	0
4	44	pollen	end	10	1
4	44	pollen	end	30	1
4	44	pollen	end	50	1
4	45	pollen	end	0.1	0
4	45	pollen	end	0.3	0
4	45	pollen	end	1	0
4	45	pollen	end	3	0
4	45	pollen	end	10	0
4	45	pollen	end	30	1
4	45	pollen	end	50	1
4	46	pollen	end	0.1	0
4	46	pollen	end	0.3	0
4	46	pollen	end	1	0
4	46	pollen	end	3	0
4	46	pollen	end	10	1
4	46	pollen	end	30	1
4	46	pollen	end	50	1
4	47	pollen	end	0.1	0
4	47	pollen	end	0.3	0
4	47	pollen	end	1	0
4	47	pollen	end	3	1
4	47	pollen	end	10	1
4	47	pollen	end	30	1
4	47	pollen	end	50	1
4	48	nectar	end	0.1	0
4	48	nectar	end	0.3	0
4	48	nectar	end	1	0
4	48	nectar	end	3	0
4	48	nectar	end	10	0
4	48	nectar	end	30	0
4	48	nectar	end	50	1
4	49	nectar	end	0.1	0
4	49	nectar	end	0.3	0
4	49	nectar	end	1	0
4	49	nectar	end	3	0
4	49	nectar	end	10	0
4	49	nectar	end	30	0
4	49	nectar	end	50	1
4	50	nectar	end	0.1	0
4	50	nectar	end	0.3	0
4	50	nectar	end	1	0
4	50	nectar	end	3	0
4	50	nectar	end	10	0
4	50	nectar	end	30	0
4	50	nectar	end	50	1
4	51	nectar	end	0.1	0
4	51	nectar	end	0.3	0
4	51	nectar	end	1	0
4	51	nectar	end	3	0
4	51	nectar	end	10	0
4	51	nectar	end	30	1
4	51	nectar	end	50	1
4	52	nectar	end	0.1	0
4	52	nectar	end	0.3	0
4	52	nectar	end	1	0
4	52	nectar	end	3	0
4	52	nectar	end	10	0
4	52	nectar	end	30	1
4	52	nectar	end	50	1
4	53	nectar	beginning	0.1	0
4	53	nectar	beginning	0.3	0
4	53	nectar	beginning	1	0
4	53	nectar	beginning	3	0
4	53	nectar	beginning	10	0
4	53	nectar	beginning	30	1
4	53	nectar	beginning	50	1
4	54	nectar	beginning	0.1	0
4	54	nectar	beginning	0.3	0
4	54	nectar	beginning	1	0
4	54	nectar	beginning	3	0
4	54	nectar	beginning	10	0
4	54	nectar	beginning	30	1
4	54	nectar	beginning	50	1
4	55	nectar	beginning	0.1	0
4	55	nectar	beginning	0.3	0
4	55	nectar	beginning	1	0
4	55	nectar	beginning	3	1
4	55	nectar	beginning	10	1
4	55	nectar	beginning	30	1
4	55	nectar	beginning	50	1
4	56	nectar	beginning	0.1	0
4	56	nectar	beginning	0.3	0
4	56	nectar	beginning	1	0
4	56	nectar	beginning	3	1
4	56	nectar	beginning	10	1
4	56	nectar	beginning	30	1
4	56	nectar	beginning	50	1
4	57	pollen	beginning	0.1	0
4	57	pollen	beginning	0.3	0
4	57	pollen	beginning	1	0
4	57	pollen	beginning	3	0
4	57	pollen	beginning	10	1
4	57	pollen	beginning	30	1
4	57	pollen	beginning	50	1
4	58	pollen	beginning	0.1	0
4	58	pollen	beginning	0.3	0
4	58	pollen	beginning	1	0
4	58	pollen	beginning	3	0
4	58	pollen	beginning	10	0
4	58	pollen	beginning	30	0
4	58	pollen	beginning	50	1
4	59	pollen	beginning	0.1	0
4	59	pollen	beginning	0.3	0
4	59	pollen	beginning	1	0
4	59	pollen	beginning	3	0
4	59	pollen	beginning	10	0
4	59	pollen	beginning	30	0
4	59	pollen	beginning	50	1
4	60	pollen	beginning	0.1	0
4	60	pollen	beginning	0.3	0
4	60	pollen	beginning	1	0
4	60	pollen	beginning	3	0
4	60	pollen	beginning	10	0
4	60	pollen	beginning	30	0
4	60	pollen	beginning	50	1
5	61	pollen	end	0.1	1
5	61	pollen	end	0.3	1
5	61	pollen	end	1	1
5	61	pollen	end	3	1
5	61	pollen	end	10	1
5	61	pollen	end	30	1
5	61	pollen	end	50	1
5	62	pollen	end	0.1	1
5	62	pollen	end	0.3	1
5	62	pollen	end	1	1
5	62	pollen	end	3	1
5	62	pollen	end	10	1
5	62	pollen	end	30	1
5	62	pollen	end	50	1
5	63	pollen	end	0.1	1
5	63	pollen	end	0.3	1
5	63	pollen	end	1	1
5	63	pollen	end	3	1
5	63	pollen	end	10	1
5	63	pollen	end	30	1
5	63	pollen	end	50	1
5	64	pollen	end	0.1	1
5	64	pollen	end	0.3	1
5	64	pollen	end	1	1
5	64	pollen	end	3	1
5	64	pollen	end	10	1
5	64	pollen	end	30	1
5	64	pollen	end	50	1
5	65	pollen	end	0.1	0
5	65	pollen	end	0.3	0
5	65	pollen	end	1	0
5	65	pollen	end	3	1
5	65	pollen	end	10	1
5	65	pollen	end	30	1
5	65	pollen	end	50	1
5	66	pollen	end	0.1	0
5	66	pollen	end	0.3	0
5	66	pollen	end	1	0
5	66	pollen	end	3	1
5	66	pollen	end	10	1
5	66	pollen	end	30	1
5	66	pollen	end	50	1
5	67	nectar	end	0.1	0
5	67	nectar	end	0.3	0
5	67	nectar	end	1	0
5	67	nectar	end	3	0
5	67	nectar	end	10	0
5	67	nectar	end	30	1
5	67	nectar	end	50	0
5	68	nectar	end	0.1	0
5	68	nectar	end	0.3	0
5	68	nectar	end	1	0
5	68	nectar	end	3	0
5	68	nectar	end	10	0
5	68	nectar	end	30	1
5	68	nectar	end	50	0
5	69	nectar	end	0.1	0
5	69	nectar	end	0.3	0
5	69	nectar	end	1	0
5	69	nectar	end	3	0
5	69	nectar	end	10	0
5	69	nectar	end	30	1
5	69	nectar	end	50	1
5	70	nectar	end	0.1	0
5	70	nectar	end	0.3	0
5	70	nectar	end	1	0
5	70	nectar	end	3	0
5	70	nectar	end	10	0
5	70	nectar	end	30	1
5	70	nectar	end	50	1
5	71	nectar	end	0.1	0
5	71	nectar	end	0.3	0
5	71	nectar	end	1	0
5	71	nectar	end	3	0
5	71	nectar	end	10	0
5	71	nectar	end	30	0
5	71	nectar	end	50	1
5	72	pollen	beginning	0.1	0
5	72	pollen	beginning	0.3	0
5	72	pollen	beginning	1	0
5	72	pollen	beginning	3	0
5	72	pollen	beginning	10	0
5	72	pollen	beginning	30	0
5	72	pollen	beginning	50	1
5	73	pollen	beginning	0.1	0
5	73	pollen	beginning	0.3	0
5	73	pollen	beginning	1	0
5	73	pollen	beginning	3	0
5	73	pollen	beginning	10	0
5	73	pollen	beginning	30	0
5	73	pollen	beginning	50	1
5	74	pollen	beginning	0.1	0
5	74	pollen	beginning	0.3	0
5	74	pollen	beginning	1	0
5	74	pollen	beginning	3	0
5	74	pollen	beginning	10	1
5	74	pollen	beginning	30	1
5	74	pollen	beginning	50	1
5	75	nectar	beginning	0.1	0
5	75	nectar	beginning	0.3	0
5	75	nectar	beginning	1	0
5	75	nectar	beginning	3	1
5	75	nectar	beginning	10	1
5	75	nectar	beginning	30	0
5	75	nectar	beginning	50	1
5	76	nectar	beginning	0.1	0
5	76	nectar	beginning	0.3	0
5	76	nectar	beginning	1	0
5	76	nectar	beginning	3	1
5	76	nectar	beginning	10	1
5	76	nectar	beginning	30	1
5	76	nectar	beginning	50	1
5	77	nectar	beginning	0.1	0
5	77	nectar	beginning	0.3	0
5	77	nectar	beginning	1	0
5	77	nectar	beginning	3	1
5	77	nectar	beginning	10	1
5	77	nectar	beginning	30	1
5	77	nectar	beginning	50	1
6	78	pollen	end	0.1	1
6	78	pollen	end	0.3	1
6	78	pollen	end	1	1
6	78	pollen	end	3	1
6	78	pollen	end	10	1
6	78	pollen	end	30	1
6	78	pollen	end	50	1
6	79	pollen	end	0.1	1
6	79	pollen	end	0.3	1
6	79	pollen	end	1	1
6	79	pollen	end	3	1
6	79	pollen	end	10	1
6	79	pollen	end	30	1
6	79	pollen	end	50	1
6	80	pollen	end	0.1	1
6	80	pollen	end	0.3	1
6	80	pollen	end	1	1
6	80	pollen	end	3	1
6	80	pollen	end	10	1
6	80	pollen	end	30	1
6	80	pollen	end	50	1
6	81	pollen	end	0.1	1
6	81	pollen	end	0.3	1
6	81	pollen	end	1	1
6	81	pollen	end	3	1
6	81	pollen	end	10	1
6	81	pollen	end	30	1
6	81	pollen	end	50	1
6	82	pollen	end	0.1	0
6	82	pollen	end	0.3	1
6	82	pollen	end	1	1
6	82	pollen	end	3	1
6	82	pollen	end	10	1
6	82	pollen	end	30	1
6	82	pollen	end	50	1
6	83	pollen	end	0.1	0
6	83	pollen	end	0.3	0
6	83	pollen	end	1	1
6	83	pollen	end	3	1
6	83	pollen	end	10	1
6	83	pollen	end	30	1
6	83	pollen	end	50	1
6	84	pollen	end	0.1	0
6	84	pollen	end	0.3	0
6	84	pollen	end	1	0
6	84	pollen	end	3	1
6	84	pollen	end	10	1
6	84	pollen	end	30	1
6	84	pollen	end	50	1
6	85	pollen	end	0.1	0
6	85	pollen	end	0.3	0
6	85	pollen	end	1	1
6	85	pollen	end	3	1
6	85	pollen	end	10	1
6	85	pollen	end	30	1
6	85	pollen	end	50	1
6	86	nectar	end	0.1	0
6	86	nectar	end	0.3	0
6	86	nectar	end	1	0
6	86	nectar	end	3	0
6	86	nectar	end	10	0
6	86	nectar	end	30	0
6	86	nectar	end	50	1
6	87	nectar	end	0.1	0
6	87	nectar	end	0.3	0
6	87	nectar	end	1	0
6	87	nectar	end	3	0
6	87	nectar	end	10	0
6	87	nectar	end	30	0
6	87	nectar	end	50	1
6	88	nectar	end	0.1	0
6	88	nectar	end	0.3	0
6	88	nectar	end	1	0
6	88	nectar	end	3	0
6	88	nectar	end	10	1
6	88	nectar	end	30	0
6	88	nectar	end	50	1
6	89	pollen	beginning	0.1	0
6	89	pollen	beginning	0.3	0
6	89	pollen	beginning	1	0
6	89	pollen	beginning	3	0
6	89	pollen	beginning	10	1
6	89	pollen	beginning	30	1
6	89	pollen	beginning	50	1
6	90	pollen	beginning	0.1	0
6	90	pollen	beginning	0.3	0
6	90	pollen	beginning	1	0
6	90	pollen	beginning	3	0
6	90	pollen	beginning	10	1
6	90	pollen	beginning	30	1
6	91	pollen	beginning	50	1
6	91	pollen	beginning	0.1	0
6	91	pollen	beginning	0.3	0
6	91	pollen	beginning	1	0
6	91	pollen	beginning	3	0
6	91	pollen	beginning	10	1
6	91	pollen	beginning	30	1
6	91	pollen	beginning	50	1
6	92	pollen	beginning	0.1	0
6	92	pollen	beginning	0.3	0
6	92	pollen	beginning	1	1
6	92	pollen	beginning	3	0
6	92	pollen	beginning	10	1
6	92	pollen	beginning	30	1
6	92	pollen	beginning	50	1
6	93	pollen	beginning	0.1	0
6	93	pollen	beginning	0.3	0
6	93	pollen	beginning	1	0
6	93	pollen	beginning	3	1
6	93	pollen	beginning	10	1
6	93	pollen	beginning	30	1
6	93	pollen	beginning	50	1
6	94	nectar	beginning	0.1	0
6	94	nectar	beginning	0.3	1
6	94	nectar	beginning	1	1
6	94	nectar	beginning	3	1
6	94	nectar	beginning	10	1
6	94	nectar	beginning	30	1
6	94	nectar	beginning	50	1
6	95	nectar	beginning	0.1	0
6	95	nectar	beginning	0.3	0
6	95	nectar	beginning	1	0
6	95	nectar	beginning	3	0
6	95	nectar	beginning	10	0
6	95	nectar	beginning	30	1
6	95	nectar	beginning	50	1
6	96	nectar	beginning	0.1	0
6	96	nectar	beginning	0.3	0
6	96	nectar	beginning	1	0
6	96	nectar	beginning	3	0
6	96	nectar	beginning	10	0
6	96	nectar	beginning	30	1
6	96	nectar	beginning	50	1
6	97	nectar	beginning	0.1	0
6	97	nectar	beginning	0.3	0
6	97	nectar	beginning	1	0
6	97	nectar	beginning	3	0
6	97	nectar	beginning	10	0
6	97	nectar	beginning	30	1
6	97	nectar	beginning	50	1
7	98	pollen	end	0.1	1
7	98	pollen	end	0.3	1
7	98	pollen	end	1	1
7	98	pollen	end	3	1
7	98	pollen	end	10	1
7	98	pollen	end	30	1
7	98	pollen	end	50	1
7	99	pollen	end	0.1	1
7	99	pollen	end	0.3	1
7	99	pollen	end	1	1
7	99	pollen	end	3	1
7	99	pollen	end	10	1
7	99	pollen	end	30	1
7	99	pollen	end	50	1
7	100	pollen	end	0.1	1
7	100	pollen	end	0.3	1
7	100	pollen	end	1	1
7	100	pollen	end	3	1
7	100	pollen	end	10	1
7	100	pollen	end	30	1
7	100	pollen	end	50	1
7	101	pollen	end	0.1	1
7	101	pollen	end	0.3	1
7	101	pollen	end	1	1
7	101	pollen	end	3	1
7	101	pollen	end	10	1
7	101	pollen	end	30	1
7	101	pollen	end	50	1
7	102	pollen	end	0.1	0
7	102	pollen	end	0.3	1
7	102	pollen	end	1	1
7	102	pollen	end	3	1
7	102	pollen	end	10	1
7	102	pollen	end	30	1
7	102	pollen	end	50	1
7	103	pollen	end	0.1	0
7	103	pollen	end	0.3	1
7	103	pollen	end	1	1
7	103	pollen	end	3	1
7	103	pollen	end	10	1
7	103	pollen	end	30	1
7	103	pollen	end	50	1
7	104	pollen	end	0.1	0
7	104	pollen	end	0.3	0
7	104	pollen	end	1	1
7	104	pollen	end	3	0
7	104	pollen	end	10	0
7	104	pollen	end	30	1
7	104	pollen	end	50	1
7	105	nectar	end	0.1	0
7	105	nectar	end	0.3	0
7	105	nectar	end	1	0
7	105	nectar	end	3	0
7	105	nectar	end	10	0
7	105	nectar	end	30	1
7	105	nectar	end	50	1
7	106	nectar	end	0.1	0
7	106	nectar	end	0.3	0
7	106	nectar	end	1	0
7	106	nectar	end	3	0
7	106	nectar	end	10	0
7	106	nectar	end	30	1
7	106	nectar	end	50	1
7	107	nectar	end	0.1	0
7	107	nectar	end	0.3	0
7	107	nectar	end	1	0
7	107	nectar	end	3	0
7	107	nectar	end	10	0
7	107	nectar	end	30	1
7	107	nectar	end	50	1
7	108	nectar	end	0.1	0
7	108	nectar	end	0.3	0
7	108	nectar	end	1	0
7	108	nectar	end	3	0
7	108	nectar	end	10	0
7	108	nectar	end	30	1
7	108	nectar	end	50	1
7	109	nectar	end	0.1	0
7	109	nectar	end	0.3	0
7	109	nectar	end	1	0
7	109	nectar	end	3	0
7	109	nectar	end	10	0
7	109	nectar	end	30	0
7	109	nectar	end	50	1
7	110	nectar	end	0.1	0
7	110	nectar	end	0.3	0
7	110	nectar	end	1	0
7	110	nectar	end	3	0
7	110	nectar	end	10	0
7	110	nectar	end	30	0
7	110	nectar	end	50	1
7	111	pollen	beginning	0.1	0
7	111	pollen	beginning	0.3	0
7	111	pollen	beginning	1	0
7	111	pollen	beginning	3	0
7	111	pollen	beginning	10	1
7	111	pollen	beginning	30	1
7	111	pollen	beginning	50	1
7	112	pollen	beginning	0.1	0
7	112	pollen	beginning	0.3	0
7	112	pollen	beginning	1	0
7	112	pollen	beginning	3	0
7	112	pollen	beginning	10	1
7	112	pollen	beginning	30	1
7	112	pollen	beginning	50	1
7	113	pollen	beginning	0.1	0
7	113	pollen	beginning	0.3	0
7	113	pollen	beginning	1	0
7	113	pollen	beginning	3	1
7	113	pollen	beginning	10	1
7	113	pollen	beginning	30	1
7	113	pollen	beginning	50	1
7	114	pollen	beginning	0.1	0
7	114	pollen	beginning	0.3	0
7	114	pollen	beginning	1	0
7	114	pollen	beginning	3	0
7	114	pollen	beginning	10	1
7	114	pollen	beginning	30	1
7	114	pollen	beginning	50	1
7	115	pollen	beginning	0.1	0
7	115	pollen	beginning	0.3	0
7	115	pollen	beginning	1	0
7	115	pollen	beginning	3	0
7	115	pollen	beginning	10	1
7	115	pollen	beginning	30	0
7	115	pollen	beginning	50	1
7	116	pollen	beginning	0.1	0
7	116	pollen	beginning	0.3	0
7	116	pollen	beginning	1	0
7	116	pollen	beginning	3	1
7	116	pollen	beginning	10	1
7	116	pollen	beginning	30	1
7	116	pollen	beginning	50	1
7	117	nectar	beginning	0.1	0
7	117	nectar	beginning	0.3	0
7	117	nectar	beginning	1	0
7	117	nectar	beginning	3	0
7	117	nectar	beginning	10	0
7	117	nectar	beginning	30	1
7	117	nectar	beginning	50	1
7	118	nectar	beginning	0.1	0
7	118	nectar	beginning	0.3	0
7	118	nectar	beginning	1	0
7	118	nectar	beginning	3	0
7	118	nectar	beginning	10	0
7	118	nectar	beginning	30	1
7	118	nectar	beginning	50	1
7	119	nectar	beginning	0.1	0
7	119	nectar	beginning	0.3	0
7	119	nectar	beginning	1	0
7	119	nectar	beginning	3	0
7	119	nectar	beginning	10	1
7	119	nectar	beginning	30	1
7	119	nectar	beginning	50	1
7	120	nectar	beginning	0.1	0
7	120	nectar	beginning	0.3	0
7	120	nectar	beginning	1	0
7	120	nectar	beginning	3	1
7	120	nectar	beginning	10	1
7	120	nectar	beginning	30	1
7	120	nectar	beginning	50	1
7	121	nectar	beginning	0.1	0
7	121	nectar	beginning	0.3	0
7	121	nectar	beginning	1	0
7	121	nectar	beginning	3	0
7	121	nectar	beginning	10	0
7	121	nectar	beginning	30	1
7	121	nectar	beginning	50	1
7	122	nectar	beginning	0.1	0
7	122	nectar	beginning	0.3	0
7	122	nectar	beginning	1	0
7	122	nectar	beginning	3	0
7	122	nectar	beginning	10	1
7	122	nectar	beginning	30	0
7	122	nectar	beginning	50	1
7	123	nectar	beginning	0.1	0
7	123	nectar	beginning	0.3	0
7	123	nectar	beginning	1	0
7	123	nectar	beginning	3	0
7	123	nectar	beginning	10	1
7	123	nectar	beginning	30	1
7	123	nectar	beginning	50	1
8	124	pollen	end	0.1	1
8	124	pollen	end	0.3	1
8	124	pollen	end	1	1
8	124	pollen	end	3	1
8	124	pollen	end	10	1
8	124	pollen	end	30	1
8	124	pollen	end	50	1
8	125	pollen	end	0.1	1
8	125	pollen	end	0.3	1
8	125	pollen	end	1	1
8	125	pollen	end	3	1
8	125	pollen	end	10	1
8	125	pollen	end	30	1
8	125	pollen	end	50	1
8	126	pollen	end	0.1	0
8	126	pollen	end	0.3	0
8	126	pollen	end	1	1
8	126	pollen	end	3	1
8	126	pollen	end	10	1
8	126	pollen	end	30	1
8	126	pollen	end	50	1
8	127	pollen	end	0.1	0
8	127	pollen	end	0.3	0
8	127	pollen	end	1	1
8	127	pollen	end	3	1
8	127	pollen	end	10	1
8	127	pollen	end	30	1
8	127	pollen	end	50	1
8	128	pollen	end	0.1	0
8	128	pollen	end	0.3	0
8	128	pollen	end	1	0
8	128	pollen	end	3	1
8	128	pollen	end	10	1
8	128	pollen	end	30	1
8	128	pollen	end	50	1
8	129	pollen	end	0.1	0
8	129	pollen	end	0.3	0
8	129	pollen	end	1	0
8	129	pollen	end	3	1
8	129	pollen	end	10	1
8	129	pollen	end	30	1
8	129	pollen	end	50	1
8	130	pollen	end	0.1	1
8	130	pollen	end	0.3	1
8	130	pollen	end	1	1
8	130	pollen	end	3	1
8	130	pollen	end	10	1
8	130	pollen	end	30	1
8	130	pollen	end	50	1
8	131	nectar	end	0.1	0
8	131	nectar	end	0.3	0
8	131	nectar	end	1	0
8	131	nectar	end	3	1
8	131	nectar	end	10	1
8	131	nectar	end	30	1
8	131	nectar	end	50	1
8	132	nectar	end	0.1	0
8	132	nectar	end	0.3	0
8	132	nectar	end	1	1
8	132	nectar	end	3	1
8	132	nectar	end	10	1
8	132	nectar	end	30	1
8	132	nectar	end	50	1
8	133	nectar	end	0.1	0
8	133	nectar	end	0.3	0
8	133	nectar	end	1	0
8	133	nectar	end	3	1
8	133	nectar	end	10	1
8	133	nectar	end	30	1
8	133	nectar	end	50	1
8	134	pollen	beginning	0.1	0
8	134	pollen	beginning	0.3	0
8	134	pollen	beginning	1	0
8	134	pollen	beginning	3	0
8	134	pollen	beginning	10	1
8	134	pollen	beginning	30	1
8	134	pollen	beginning	50	1
8	135	pollen	beginning	0.1	0
8	135	pollen	beginning	0.3	0
8	135	pollen	beginning	1	0
8	135	pollen	beginning	3	0
8	135	pollen	beginning	10	0
8	135	pollen	beginning	30	1
8	135	pollen	beginning	50	0
8	136	pollen	beginning	0.1	0
8	136	pollen	beginning	0.3	0
8	136	pollen	beginning	1	0
8	136	pollen	beginning	3	0
8	136	pollen	beginning	10	0
8	136	pollen	beginning	30	1
8	136	pollen	beginning	50	0
8	137	pollen	beginning	0.1	0
8	137	pollen	beginning	0.3	0
8	137	pollen	beginning	1	0
8	137	pollen	beginning	3	0
8	137	pollen	beginning	10	0
8	137	pollen	beginning	30	1
8	137	pollen	beginning	50	1
8	138	pollen	beginning	0.1	0
8	138	pollen	beginning	0.3	0
8	138	pollen	beginning	1	0
8	138	pollen	beginning	3	0
8	138	pollen	beginning	10	0
8	138	pollen	beginning	30	1
8	138	pollen	beginning	50	1
8	139	nectar	beginning	0.1	1
8	139	nectar	beginning	0.3	1
8	139	nectar	beginning	1	1
8	139	nectar	beginning	3	1
8	139	nectar	beginning	10	1
8	139	nectar	beginning	30	1
8	139	nectar	beginning	50	1
8	140	nectar	beginning	0.1	1
8	140	nectar	beginning	0.3	1
8	140	nectar	beginning	1	1
8	140	nectar	beginning	3	1
8	140	nectar	beginning	10	1
8	140	nectar	beginning	30	1
8	140	nectar	beginning	50	1
8	141	nectar	beginning	0.1	0
8	141	nectar	beginning	0.3	0
8	141	nectar	beginning	1	0
8	141	nectar	beginning	3	0
8	141	nectar	beginning	10	0
8	141	nectar	beginning	30	1
8	141	nectar	beginning	50	1
8	142	nectar	beginning	0.1	0
8	142	nectar	beginning	0.3	0
8	142	nectar	beginning	1	1
8	142	nectar	beginning	3	1
8	142	nectar	beginning	10	1
8	142	nectar	beginning	30	1
8	142	nectar	beginning	50	1
8	143	nectar	beginning	0.1	0
8	143	nectar	beginning	0.3	1
8	143	nectar	beginning	1	1
8	143	nectar	beginning	3	1
8	143	nectar	beginning	10	1
8	143	nectar	beginning	30	1
8	143	nectar	beginning	50	1
8	143	nectar	beginning	0.1	0
8	144	nectar	beginning	0.3	0
8	144	nectar	beginning	1	1
8	144	nectar	beginning	3	1
8	144	nectar	beginning	10	1
8	144	nectar	beginning	30	1
8	144	nectar	beginning	50	1
9	145	pollen	end	0.1	0
9	145	pollen	end	0.3	1
9	145	pollen	end	1	1
9	145	pollen	end	3	1
9	145	pollen	end	10	1
9	145	pollen	end	30	1
9	145	pollen	end	50	1
9	146	pollen	end	0.1	0
9	146	pollen	end	0.3	1
9	146	pollen	end	1	1
9	146	pollen	end	3	1
9	146	pollen	end	10	1
9	146	pollen	end	30	1
9	146	pollen	end	50	1
9	147	pollen	end	0.1	0
9	147	pollen	end	0.3	0
9	147	pollen	end	1	1
9	147	pollen	end	3	1
9	147	pollen	end	10	1
9	147	pollen	end	30	1
9	147	pollen	end	50	1
9	148	pollen	end	0.1	0
9	148	pollen	end	0.3	0
9	148	pollen	end	1	1
9	148	pollen	end	3	1
9	148	pollen	end	10	1
9	148	pollen	end	30	1
9	148	pollen	end	50	1
9	149	nectar	end	0.1	0
9	149	nectar	end	0.3	0
9	149	nectar	end	1	0
9	149	nectar	end	3	0
9	149	nectar	end	10	0
9	149	nectar	end	30	0
9	149	nectar	end	50	1
9	150	nectar	end	0.1	0
9	150	nectar	end	0.3	0
9	150	nectar	end	1	0
9	150	nectar	end	3	0
9	150	nectar	end	10	0
9	150	nectar	end	30	1
9	150	nectar	end	50	1
9	151	nectar	end	0.1	0
9	151	nectar	end	0.3	0
9	151	nectar	end	1	0
9	151	nectar	end	3	0
9	151	nectar	end	10	0
9	151	nectar	end	30	1
9	151	nectar	end	50	1
9	152	nectar	end	0.1	0
9	152	nectar	end	0.3	0
9	152	nectar	end	1	0
9	152	nectar	end	3	0
9	152	nectar	end	10	0
9	152	nectar	end	30	1
9	152	nectar	end	50	0
9	153	nectar	end	0.1	0
9	153	nectar	end	0.3	0
9	153	nectar	end	1	0
9	153	nectar	end	3	0
9	153	nectar	end	10	0
9	153	nectar	end	30	0
9	153	nectar	end	50	1
9	154	pollen	beginning	0.1	0
9	154	pollen	beginning	0.3	0
9	154	pollen	beginning	1	0
9	154	pollen	beginning	3	0
9	154	pollen	beginning	10	0
9	154	pollen	beginning	30	0
9	154	pollen	beginning	50	1
9	155	pollen	beginning	0.1	0
9	155	pollen	beginning	0.3	0
9	155	pollen	beginning	1	0
9	155	pollen	beginning	3	0
9	155	pollen	beginning	10	0
9	155	pollen	beginning	30	0
9	155	pollen	beginning	50	1
9	156	pollen	beginning	0.1	0
9	156	pollen	beginning	0.3	0
9	156	pollen	beginning	1	0
9	156	pollen	beginning	3	0
9	156	pollen	beginning	10	0
9	156	pollen	beginning	30	0
9	156	pollen	beginning	50	1
9	157	pollen	beginning	0.1	0
9	157	pollen	beginning	0.3	0
9	157	pollen	beginning	1	0
9	157	pollen	beginning	3	0
9	157	pollen	beginning	10	0
9	157	pollen	beginning	30	0
9	157	pollen	beginning	50	1
9	158	pollen	beginning	0.1	0
9	158	pollen	beginning	0.3	0
9	158	pollen	beginning	1	0
9	158	pollen	beginning	3	0
9	158	pollen	beginning	10	1
9	158	pollen	beginning	30	1
9	158	pollen	beginning	50	1
9	159	pollen	beginning	0.1	0
9	159	pollen	beginning	0.3	0
9	159	pollen	beginning	1	0
9	159	pollen	beginning	3	0
9	159	pollen	beginning	10	0
9	159	pollen	beginning	30	1
9	159	pollen	beginning	50	1
9	160	pollen	beginning	0.1	0
9	160	pollen	beginning	0.3	0
9	160	pollen	beginning	1	0
9	160	pollen	beginning	3	0
9	160	pollen	beginning	10	0
9	160	pollen	beginning	30	1
9	160	pollen	beginning	50	1
9	161	nectar	beginning	0.1	0
9	161	nectar	beginning	0.3	0
9	161	nectar	beginning	1	0
9	161	nectar	beginning	3	1
9	161	nectar	beginning	10	0
9	161	nectar	beginning	30	0
9	161	nectar	beginning	50	1
9	162	nectar	beginning	0.1	0
9	162	nectar	beginning	0.3	0
9	162	nectar	beginning	1	0
9	162	nectar	beginning	3	0
9	162	nectar	beginning	10	0
9	162	nectar	beginning	30	1
9	162	nectar	beginning	50	1
9	163	nectar	beginning	0.1	0
9	163	nectar	beginning	0.3	0
9	163	nectar	beginning	1	0
9	163	nectar	beginning	3	0
9	163	nectar	beginning	10	0
9	163	nectar	beginning	30	0
9	163	nectar	beginning	50	1
10	164	pollen	end	0.1	1
10	164	pollen	end	0.3	1
10	164	pollen	end	1	1
10	164	pollen	end	3	1
10	164	pollen	end	10	1
10	164	pollen	end	30	1
10	164	pollen	end	50	1
10	165	pollen	end	0.1	1
10	165	pollen	end	0.3	1
10	165	pollen	end	1	1
10	165	pollen	end	3	1
10	165	pollen	end	10	1
10	165	pollen	end	30	1
10	165	pollen	end	50	1
10	166	pollen	end	0.1	0
10	166	pollen	end	0.3	1
10	166	pollen	end	1	1
10	166	pollen	end	3	1
10	166	pollen	end	10	1
10	166	pollen	end	30	1
10	166	pollen	end	50	1
10	167	nectar	end	0.1	0
10	167	nectar	end	0.3	0
10	167	nectar	end	1	0
10	167	nectar	end	3	0
10	167	nectar	end	10	1
10	167	nectar	end	30	1
10	167	nectar	end	50	1
10	168	nectar	end	0.1	0
10	168	nectar	end	0.3	0
10	168	nectar	end	1	0
10	168	nectar	end	3	0
10	168	nectar	end	10	1
10	168	nectar	end	30	1
10	168	nectar	end	50	1
10	169	pollen	beginning	0.1	0
10	169	pollen	beginning	0.3	0
10	169	pollen	beginning	1	1
10	169	pollen	beginning	3	1
10	169	pollen	beginning	10	1
10	169	pollen	beginning	30	1
10	169	pollen	beginning	50	1
10	170	pollen	beginning	0.1	0
10	170	pollen	beginning	0.3	0
10	170	pollen	beginning	1	0
10	170	pollen	beginning	3	1
10	170	pollen	beginning	10	1
10	170	pollen	beginning	30	1
10	170	pollen	beginning	50	1
10	171	pollen	beginning	0.1	0
10	171	pollen	beginning	0.3	0
10	171	pollen	beginning	1	0
10	171	pollen	beginning	3	1
10	171	pollen	beginning	10	1
10	171	pollen	beginning	30	1
10	171	pollen	beginning	50	1
10	172	nectar	beginning	0.1	0
10	172	nectar	beginning	0.3	1
10	172	nectar	beginning	1	1
10	172	nectar	beginning	3	1
10	172	nectar	beginning	10	1
10	172	nectar	beginning	30	1
10	172	nectar	beginning	50	1
10	173	nectar	beginning	0.1	0
10	173	nectar	beginning	0.3	1
10	173	nectar	beginning	1	1
10	173	nectar	beginning	3	1
10	173	nectar	beginning	10	1
10	173	nectar	beginning	30	1
10	173	nectar	beginning	50	1
10	174	nectar	beginning	0.1	0
10	174	nectar	beginning	0.3	0
10	174	nectar	beginning	1	1
10	174	nectar	beginning	3	1
10	174	nectar	beginning	10	1
10	174	nectar	beginning	30	1
10	174	nectar	beginning	50	1
10	175	nectar	beginning	0.1	0
10	175	nectar	beginning	0.3	0
10	175	nectar	beginning	1	0
10	175	nectar	beginning	3	0
10	175	nectar	beginning	10	1
10	175	nectar	beginning	30	1
10	175	nectar	beginning	50	1
10	176	nectar	beginning	0.1	0
10	176	nectar	beginning	0.3	0
10	176	nectar	beginning	1	0
10	176	nectar	beginning	3	1
10	176	nectar	beginning	10	1
10	176	nectar	beginning	30	1
10	176	nectar	beginning	50	1
11	177	pollen	end	0.1	1
11	177	pollen	end	0.3	1
11	177	pollen	end	1	1
11	177	pollen	end	3	1
11	177	pollen	end	10	1
11	177	pollen	end	30	1
11	177	pollen	end	50	1
11	178	pollen	end	0.1	1
11	178	pollen	end	0.3	1
11	178	pollen	end	1	1
11	178	pollen	end	3	1
11	178	pollen	end	10	1
11	178	pollen	end	30	1
11	178	pollen	end	50	1
11	179	pollen	end	0.1	0
11	179	pollen	end	0.3	0
11	179	pollen	end	1	0
11	179	pollen	end	3	0
11	179	pollen	end	10	1
11	179	pollen	end	30	1
11	179	pollen	end	50	1
11	180	pollen	end	0.1	0
11	180	pollen	end	0.3	0
11	180	pollen	end	1	0
11	180	pollen	end	3	0
11	180	pollen	end	10	1
11	180	pollen	end	30	1
11	180	pollen	end	50	1
11	181	pollen	end	0.1	0
11	181	pollen	end	0.3	0
11	181	pollen	end	1	0
11	181	pollen	end	3	0
11	181	pollen	end	10	1
11	181	pollen	end	30	1
11	181	pollen	end	50	1
11	182	nectar	end	0.1	0
11	182	nectar	end	0.3	0
11	182	nectar	end	1	0
11	182	nectar	end	3	0
11	182	nectar	end	10	1
11	182	nectar	end	30	0
11	182	nectar	end	50	0
11	183	nectar	end	0.1	0
11	183	nectar	end	0.3	0
11	183	nectar	end	1	0
11	183	nectar	end	3	0
11	183	nectar	end	10	0
11	183	nectar	end	30	1
11	183	nectar	end	50	1
11	184	nectar	end	0.1	0
11	184	nectar	end	0.3	0
11	184	nectar	end	1	0
11	184	nectar	end	3	0
11	184	nectar	end	10	0
11	184	nectar	end	30	1
11	184	nectar	end	50	1
11	185	nectar	end	0.1	0
11	185	nectar	end	0.3	0
11	185	nectar	end	1	0
11	185	nectar	end	3	0
11	185	nectar	end	10	0
11	185	nectar	end	30	1
11	185	nectar	end	50	1
11	186	nectar	end	0.1	0
11	186	nectar	end	0.3	0
11	186	nectar	end	1	0
11	186	nectar	end	3	0
11	186	nectar	end	10	0
11	186	nectar	end	30	1
11	186	nectar	end	50	0
11	187	pollen	beginning	0.1	0
11	187	pollen	beginning	0.3	0
11	187	pollen	beginning	1	0
11	187	pollen	beginning	3	0
11	187	pollen	beginning	10	0
11	187	pollen	beginning	30	0
11	187	pollen	beginning	50	1
11	188	pollen	beginning	0.1	0
11	188	pollen	beginning	0.3	0
11	188	pollen	beginning	1	0
11	188	pollen	beginning	3	0
11	188	pollen	beginning	10	0
11	188	pollen	beginning	30	0
11	188	pollen	beginning	50	1
11	189	pollen	beginning	0.1	0
11	189	pollen	beginning	0.3	0
11	189	pollen	beginning	1	0
11	189	pollen	beginning	3	0
11	189	pollen	beginning	10	0
11	189	pollen	beginning	30	0
11	189	pollen	beginning	50	1
11	190	nectar	beginning	0.1	0
11	190	nectar	beginning	0.3	0
11	190	nectar	beginning	1	0
11	190	nectar	beginning	3	1
11	190	nectar	beginning	10	1
11	190	nectar	beginning	30	1
11	190	nectar	beginning	50	1
11	191	nectar	beginning	0.1	0
11	191	nectar	beginning	0.3	0
11	191	nectar	beginning	1	0
11	191	nectar	beginning	3	0
11	191	nectar	beginning	10	0
11	191	nectar	beginning	30	1
11	191	nectar	beginning	50	0
11	192	nectar	beginning	0.1	0
11	192	nectar	beginning	0.3	0
11	192	nectar	beginning	1	0
11	192	nectar	beginning	3	0
11	192	nectar	beginning	10	0
11	192	nectar	beginning	30	0
11	192	nectar	beginning	50	1
Table S1 shows the data from experiment 1, where the "day" column represents the day on which the record was made, the "bee" column indicates the identity of each individual, the "forager type" column indicates whether the bee was a pollen or nectar forager, the "foraging stage" column indicates whether the individual was captured at the beginning or end of its visit, the "sucrose concentration" …

## Sheet: Table S2. (Experiment 2)
Data of experiment 2
date	Stimulus	Place	Bee	w	Acceptance (pr)
2019-03-13	Sucrose	feeder	2	3	0
2019-03-13	Sucrose	feeder	3	5	0.2
2019-03-13	Sucrose	feeder	4	4	0.75
2019-03-13	Sucrose	feeder	5	6	1
2019-03-13	Sucrose	feeder	6	2	1
2019-03-22	Sucrose	feeder	7	5	0
2019-03-22	Sucrose	feeder	8	1	0
2019-03-26	Sucrose	feeder	9	3	0.67
2019-03-26	Sucrose	feeder	10	5	0
2019-03-27	Sucrose	feeder	12	2	0
2019-03-27	Sucrose	feeder	13	3	1
2019-03-27	Sucrose	feeder	14	1	1
2019-03-27	Sucrose	feeder	15	3	0
2019-03-27	Sucrose	feeder	16	2	0
2019-04-03	Sucrose	feeder	17	2	0
2019-04-04	Sucrose	feeder	18	2	0
2019-04-04	Sucrose	feeder	19	1	0
2019-03-13	Water	feeder	36	5	0
2019-03-13	Water	feeder	37	1	0
2019-03-13	Water	feeder	38	1	0
2019-03-13	Water	feeder	39	1	0
2019-03-13	Water	feeder	40	4	0.25
2019-03-13	Water	feeder	41	3	0
2019-03-13	Water	feeder	42	1	0
2019-03-13	Water	feeder	43	1	0
2019-03-14	Water	feeder	44	1	0
2019-03-13	Sucrose	feeder	1	3	0
2019-03-22	Sucrose	feeder	9	3	0
2020-01-09	Sucrose	hive	2	12	1
2020-01-09	Water	hive	4	3	0
2020-02-10	Sucrose	hive	5	2	1
2020-02-10	Water	hive	6	3	0
2020-02-11	Water	hive	8	1	0
2020-02-11	Sucrose	hive	9	3	1
2020-02-14	Sucrose	hive	11	5	1
2020-02-14	Sucrose	hive	12	3	1
2020-02-19	Sucrose	hive	13	5	1
2020-01-20	Sucrose	hive	15	6	0.5
2020-01-20	Water	hive	16	6	0
2020-01-21	Sucrose	hive	18	3	0.66
2020-01-21	Water	hive	19	11	0
2020-01-24	Water	hive	23	3	0.33
2020-01-24	Water	hive	24	3	0
2020-01-24	Sucrose	hive	25	4	1
2020-02-24	Sucrose	hive	26	1	1
2020-02-24	Water	hive	27	3	0
2020-02-25	Sucrose	hive	28	2	1
2020-02-26	Sucrose	hive	29	1	1
2020-02-26	Sucrose	hive	30	2	1
2020-02-27	Sucrose	hive	31	1	1
2020-02-27	Sucrose	hive	32	2	1
2020-02-27	Sucrose	hive	33	1	1
2021-02-28	Sucrose	hive	34	2	1
2021-02-28	Sucrose	hive	35	4	1
2021-02-28	Sucrose	hive	36	2	1
2021-01-31	Sucrose	hive	37	2	1
Table S2 shows the data from experiment 2, where the "date" column indicates the day the recording was made, the "stimulus" column indicates whether the bee was stimulated with sucrose solution or with water, the "place" column indicates whether the recording was made at the feeder or in the hive, the "bee" column indicates the identity of each individual, the "w" column shows the number of times…

## Sheet: Table S3. Experiment 3
Data of experiment 3
Bee	Foraging stage	Forager type	Procedure	Adquisition	Extiction	Trial
1	Beginning	Pollen	PP	1	1	1
1	Beginning	Pollen	PP	1	1	2
1	Beginning	Pollen	PP	1	0	3
1	Beginning	Pollen	PP	1	0	4
2	Beginning	Pollen	PP	0	1	1
2	Beginning	Pollen	PP	1	1	2
2	Beginning	Pollen	PP	1	1	3
2	Beginning	Pollen	PP	1	0	4
3	Beginning	Pollen	PP	0	1	1
3	Beginning	Pollen	PP	0	1	2
3	Beginning	Pollen	PP	0	1	3
3	Beginning	Pollen	PP	1	1	4
4	Beginning	Pollen	PP	1	1	1
4	Beginning	Pollen	PP	1	1	2
4	Beginning	Pollen	PP	1	1	3
4	Beginning	Pollen	PP	1	1	4
5	Beginning	Pollen	PP	1	1	1
5	Beginning	Pollen	PP	1	1	2
5	Beginning	Pollen	PP	1	0	3
5	Beginning	Pollen	PP	1	0	4
6	Beginning	Pollen	PP	1	1	1
6	Beginning	Pollen	PP	1	1	2
6	Beginning	Pollen	PP	1	0	3
6	Beginning	Pollen	PP	1	1	4
7	Beginning	Pollen	PP	1	1	1
7	Beginning	Pollen	PP	1	1	2
7	Beginning	Pollen	PP	1	1	3
7	Beginning	Pollen	PP	1	1	4
8	Beginning	Pollen	PP	0	0	1
8	Beginning	Pollen	PP	0	1	2
8	Beginning	Pollen	PP	0	0	3
8	Beginning	Pollen	PP	0	0	4
9	Beginning	Pollen	PP	1	1	1
9	Beginning	Pollen	PP	1	1	2
9	Beginning	Pollen	PP	1	1	3
9	Beginning	Pollen	PP	0	1	4
10	Beginning	Pollen	PP	1	1	1
10	Beginning	Pollen	PP	1	1	2
10	Beginning	Pollen	PP	1	1	3
10	Beginning	Pollen	PP	1	1	4
11	Beginning	Pollen	PP	1	0	1
11	Beginning	Pollen	PP	1	1	2
11	Beginning	Pollen	PP	1	1	3
11	Beginning	Pollen	PP	1	0	4
12	Beginning	Pollen	PP	1	0	1
12	Beginning	Pollen	PP	1	0	2
12	Beginning	Pollen	PP	1	0	3
12	Beginning	Pollen	PP	1	0	4
13	Beginning	Pollen	PP	0	1	1
13	Beginning	Pollen	PP	0	0	2
13	Beginning	Pollen	PP	1	1	3
13	Beginning	Pollen	PP	1	0	4
14	Beginning	Pollen	PP	1	1	1
14	Beginning	Pollen	PP	1	1	2
14	Beginning	Pollen	PP	1	1	3
14	Beginning	Pollen	PP	1	1	4
15	Beginning	Pollen	PP	1	1	1
15	Beginning	Pollen	PP	1	1	2
15	Beginning	Pollen	PP	1	1	3
15	Beginning	Pollen	PP	1	1	4
16	Beginning	Pollen	PP	1	1	1
16	Beginning	Pollen	PP	1	1	2
16	Beginning	Pollen	PP	1	1	3
16	Beginning	Pollen	PP	1	1	4
17	Beginning	Pollen	PP	1	1	1
17	Beginning	Pollen	PP	1	0	2
17	Beginning	Pollen	PP	1	0	3
17	Beginning	Pollen	PP	1	1	4
18	Beginning	Pollen	PP	1	1	1
18	Beginning	Pollen	PP	1	0	2
18	Beginning	Pollen	PP	1	1	3
18	Beginning	Pollen	PP	1	1	4
19	Beginning	Pollen	PP	1	1	1
19	Beginning	Pollen	PP	0	1	2
19	Beginning	Pollen	PP	1	1	3
19	Beginning	Pollen	PP	1	1	4
20	Beginning	Pollen	PP	1	1	1
20	Beginning	Pollen	PP	1	1	2
20	Beginning	Pollen	PP	1	0	3
20	Beginning	Pollen	PP	1	0	4
21	Beginning	Pollen	PP	1	1	1
21	Beginning	Pollen	PP	1	1	2
21	Beginning	Pollen	PP	1	0	3
21	Beginning	Pollen	PP	1	0	4
22	Beginning	Pollen	PP	1	0	1
22	Beginning	Pollen	PP	1	0	2
22	Beginning	Pollen	PP	1	0	3
22	Beginning	Pollen	PP	1	0	4
23	Beginning	Pollen	PP	0	0	1
23	Beginning	Pollen	PP	1	0	2
23	Beginning	Pollen	PP	0	0	3
23	Beginning	Pollen	PP	1	0	4
24	Beginning	Pollen	PP	0	0	1
24	Beginning	Pollen	PP	1	0	2
24	Beginning	Pollen	PP	1	0	3
24	Beginning	Pollen	PP	1	1	4
25	Beginning	Pollen	PP	1	0	1
25	Beginning	Pollen	PP	1	0	2
25	Beginning	Pollen	PP	1	0	3
25	Beginning	Pollen	PP	1	1	4
26	Beginning	Pollen	PP	1	0	1
26	Beginning	Pollen	PP	1	1	2
26	Beginning	Pollen	PP	1	0	3
26	Beginning	Pollen	PP	1	1	4
27	Beginning	Pollen	PP	1	1	1
27	Beginning	Pollen	PP	1	0	2
27	Beginning	Pollen	PP	1	0	3
27	Beginning	Pollen	PP	1	0	4
28	Beginning	Pollen	PP	1	1	1
28	Beginning	Pollen	PP	1	1	2
28	Beginning	Pollen	PP	1	1	3
28	Beginning	Pollen	PP	1	1	4
29	Beginning	Pollen	PP	1	1	1
29	Beginning	Pollen	PP	1	1	2
29	Beginning	Pollen	PP	1	1	3
29	Beginning	Pollen	PP	1	1	4
30	Beginning	Pollen	PP	1	0	1
30	Beginning	Pollen	PP	0	1	2
30	Beginning	Pollen	PP	0	0	3
30	Beginning	Pollen	PP	1	0	4
31	Beginning	Pollen	PP	1	1	1
31	Beginning	Pollen	PP	1	1	2
31	Beginning	Pollen	PP	1	1	3
31	Beginning	Pollen	PP	1	1	4
32	Beginning	Pollen	PP	1	1	1
32	Beginning	Pollen	PP	1	0	2
32	Beginning	Pollen	PP	0	0	3
32	Beginning	Pollen	PP	0	0	4
33	Beginning	Pollen	PP	1	1	1
33	Beginning	Pollen	PP	1	0	2
33	Beginning	Pollen	PP	0	0	3
33	Beginning	Pollen	PP	0	0	4
34	Beginning	Pollen	PP	1	1	1
34	Beginning	Pollen	PP	1	1	2
34	Beginning	Pollen	PP	1	0	3
34	Beginning	Pollen	PP	1	1	4
35	Beginning	Pollen	PP	1	1	1
35	Beginning	Pollen	PP	1	1	2
35	Beginning	Pollen	PP	1	1	3
35	Beginning	Pollen	PP	1	1	4
36	Beginning	Pollen	PP	1	1	1
36	Beginning	Pollen	PP	1	1	2
36	Beginning	Pollen	PP	1	1	3
36	Beginning	Pollen	PP	1	1	4
37	Beginning	Pollen	PP	0	1	1
37	Beginning	Pollen	PP	1	1	2
37	Beginning	Pollen	PP	1	1	3
37	Beginning	Pollen	PP	1	0	4
38	Beginning	Pollen	PP	1	1	1
38	Beginning	Pollen	PP	1	1	2
38	Beginning	Pollen	PP	1	1	3
38	Beginning	Pollen	PP	1	1	4
39	Beginning	Pollen	PP	1	1	1
39	Beginning	Pollen	PP	1	1	2
39	Beginning	Pollen	PP	1	1	3
39	Beginning	Pollen	PP	1	1	4
40	Beginning	Pollen	PP	1	0	1
40	Beginning	Pollen	PP	1	1	2
40	Beginning	Pollen	PP	1	1	3
40	Beginning	Pollen	PP	1	1	4
41	Beginning	Pollen	PP	0	0	1
41	Beginning	Pollen	PP	0	1	2
41	Beginning	Pollen	PP	1	1	3
41	Beginning	Pollen	PP	1	1	4
42	Beginning	Pollen	PP	1	1	1
42	Beginning	Pollen	PP	1	1	2
42	Beginning	Pollen	PP	1	1	3
42	Beginning	Pollen	PP	1	1	4
43	Beginning	Pollen	PP	1	1	1
43	Beginning	Pollen	PP	1	1	2
43	Beginning	Pollen	PP	1	0	3
43	Beginning	Pollen	PP	1	1	4
44	Beginning	Pollen	PP	1	1	1
44	Beginning	Pollen	PP	1	1	2
44	Beginning	Pollen	PP	1	1	3
44	Beginning	Pollen	PP	1	1	4
45	Beginning	Pollen	PP	1	0	1
45	Beginning	Pollen	PP	1	1	2
45	Beginning	Pollen	PP	1	1	3
45	Beginning	Pollen	PP	1	1	4
46	Beginning	Pollen	PP	1	1	1
46	Beginning	Pollen	PP	0	0	2
46	Beginning	Pollen	PP	1	1	3
46	Beginning	Pollen	PP	1	0	4
47	Beginning	Pollen	PP	0	1	1
47	Beginning	Pollen	PP	1	1	2
47	Beginning	Pollen	PP	1	1	3
47	Beginning	Pollen	PP	1	1	4
48	Beginning	Pollen	PP	0	1	1
48	Beginning	Pollen	PP	1	1	2
48	Beginning	Pollen	PP	1	1	3
48	Beginning	Pollen	PP	1	1	4
49	Beginning	Pollen	PP	1	1	1
49	Beginning	Pollen	PP	0	1	2
49	Beginning	Pollen	PP	1	1	3
49	Beginning	Pollen	PP	1	1	4
50	Beginning	Pollen	PP	1	0	1
50	Beginning	Pollen	PP	1	1	2
50	Beginning	Pollen	PP	1	1	3
50	Beginning	Pollen	PP	1	1	4
51	Beginning	Pollen	PP	1	1	1
51	Beginning	Pollen	PP	1	1	2
51	Beginning	Pollen	PP	1	1	3
51	Beginning	Pollen	PP	1	1	4
52	Beginning	Pollen	PP	0	1	1
52	Beginning	Pollen	PP	0	1	2
52	Beginning	Pollen	PP	1	0	3
52	Beginning	Pollen	PP	1	1	4
53	Beginning	Pollen	PP	0	1	1
53	Beginning	Pollen	PP	1	0	2
53	Beginning	Pollen	PP	1	1	3
53	Beginning	Pollen	PP	1	1	4
54	Beginning	Pollen	UP	0	1	1
54	Beginning	Pollen	UP	1	1	2
54	Beginning	Pollen	UP	1	0	3
54	Beginning	Pollen	UP	1	1	4
55	Beginning	Pollen	UP	1	1	1
55	Beginning	Pollen	UP	1	1	2
55	Beginning	Pollen	UP	1	1	3
55	Beginning	Pollen	UP	1	0	4
56	Beginning	Pollen	UP	1	1	1
56	Beginning	Pollen	UP	1	0	2
56	Beginning	Pollen	UP	1	0	3
56	Beginning	Pollen	UP	1	0	4
57	Beginning	Pollen	UP	1	0	1
57	Beginning	Pollen	UP	0	0	2
57	Beginning	Pollen	UP	0	0	3
57	Beginning	Pollen	UP	1	0	4
58	Beginning	Pollen	UP	0	1	1
58	Beginning	Pollen	UP	0	0	2
58	Beginning	Pollen	UP	0	0	3
58	Beginning	Pollen	UP	1	0	4
59	Beginning	Pollen	UP	0	0	1
59	Beginning	Pollen	UP	1	0	2
59	Beginning	Pollen	UP	0	0	3
59	Beginning	Pollen	UP	0	0	4
60	Beginning	Pollen	UP	0	0	1
60	Beginning	Pollen	UP	0	0	2
60	Beginning	Pollen	UP	0	0	3
60	Beginning	Pollen	UP	0	0	4
61	Beginning	Pollen	UP	0	0	1
61	Beginning	Pollen	UP	0	0	2
61	Beginning	Pollen	UP	0	0	3
61	Beginning	Pollen	UP	0	0	4
62	Beginning	Pollen	UP	0	0	1
62	Beginning	Pollen	UP	0	0	2
62	Beginning	Pollen	UP	0	0	3
62	Beginning	Pollen	UP	0	0	4
63	Beginning	Pollen	UP	1	1	1
63	Beginning	Pollen	UP	1	0	2
63	Beginning	Pollen	UP	1	0	3
63	Beginning	Pollen	UP	1	0	4
64	Beginning	Pollen	UP	0	0	1
64	Beginning	Pollen	UP	0	0	2
64	Beginning	Pollen	UP	0	0	3
64	Beginning	Pollen	UP	0	0	4
65	Beginning	Pollen	UP	1	1	1
65	Beginning	Pollen	UP	0	0	2
65	Beginning	Pollen	UP	1	0	3
65	Beginning	Pollen	UP	1	0	4
66	Beginning	Pollen	UP	0	0	1
66	Beginning	Pollen	UP	0	0	2
66	Beginning	Pollen	UP	0	0	3
66	Beginning	Pollen	UP	0	0	4
67	Beginning	Pollen	UP	0	1	1
67	Beginning	Pollen	UP	1	1	2
67	Beginning	Pollen	UP	1	0	3
67	Beginning	Pollen	UP	1	0	4
68	Beginning	Pollen	UP	0	1	1
68	Beginning	Pollen	UP	1	1	2
68	Beginning	Pollen	UP	1	1	3
68	Beginning	Pollen	UP	1	0	4
69	Beginning	Pollen	UP	0	0	1
69	Beginning	Pollen	UP	1	0	2
69	Beginning	Pollen	UP	0	0	3
69	Beginning	Pollen	UP	0	0	4
70	Beginning	Pollen	UP	1	1	1
70	Beginning	Pollen	UP	1	0	2
70	Beginning	Pollen	UP	1	0	3
70	Beginning	Pollen	UP	1	0	4
71	Beginning	Pollen	UP	0	0	1
71	Beginning	Pollen	UP	0	0	2
71	Beginning	Pollen	UP	0	0	3
71	Beginning	Pollen	UP	0	0	4
72	Beginning	Pollen	UP	1	1	1
72	Beginning	Pollen	UP	1	1	2
72	Beginning	Pollen	UP	1	0	3
72	Beginning	Pollen	UP	1	0	4
73	Beginning	Pollen	UP	0	1	1
73	Beginning	Pollen	UP	1	0	2
73	Beginning	Pollen	UP	1	0	3
73	Beginning	Pollen	UP	1	0	4
74	Beginning	Pollen	UP	1	1	1
74	Beginning	Pollen	UP	1	0	2
74	Beginning	Pollen	UP	1	0	3
74	Beginning	Pollen	UP	1	0	4
75	Beginning	Pollen	UP	1	0	1
75	Beginning	Pollen	UP	0	0	2
75	Beginning	Pollen	UP	0	0	3
75	Beginning	Pollen	UP	1	0	4
76	Beginning	Pollen	UP	0	1	1
76	Beginning	Pollen	UP	0	0	2
76	Beginning	Pollen	UP	0	0	3
76	Beginning	Pollen	UP	1	0	4
77	Beginning	Pollen	UP	0	1	1
77	Beginning	Pollen	UP	1	1	2
77	Beginning	Pollen	UP	0	1	3
77	Beginning	Pollen	UP	0	0	4
78	Beginning	Pollen	UP	0	1	1
78	Beginning	Pollen	UP	1	0	2
78	Beginning	Pollen	UP	0	0	3
78	Beginning	Pollen	UP	0	0	4
79	Beginning	Pollen	UP	0	0	1
79	Beginning	Pollen	UP	1	0	2
79	Beginning	Pollen	UP	0	0	3
79	Beginning	Pollen	UP	0	0	4
80	Beginning	Pollen	UP	0	1	1
80	Beginning	Pollen	UP	1	0	2
80	Beginning	Pollen	UP	1	0	3
80	Beginning	Pollen	UP	1	0	4
81	Beginning	Pollen	UP	1	0	1
81	Beginning	Pollen	UP	1	0	2
81	Beginning	Pollen	UP	0	0	3
81	Beginning	Pollen	UP	0	0	4
82	Beginning	Pollen	UP	1	1	1
82	Beginning	Pollen	UP	1	0	2
82	Beginning	Pollen	UP	1	0	3
82	Beginning	Pollen	UP	1	0	4
83	Beginning	Pollen	UP	0	0	1
83	Beginning	Pollen	UP	0	0	2
83	Beginning	Pollen	UP	0	0	3
83	Beginning	Pollen	UP	0	0	4
84	Beginning	Pollen	UP	0	1	1
84	Beginning	Pollen	UP	0	0	2
84	Beginning	Pollen	UP	1	0	3
84	Beginning	Pollen	UP	1	0	4
85	Beginning	Pollen	UP	0	0	1
85	Beginning	Pollen	UP	0	0	2
85	Beginning	Pollen	UP	1	0	3
85	Beginning	Pollen	UP	1	0	4
86	Beginning	Pollen	UP	0	1	1
86	Beginning	Pollen	UP	1	1	2
86	Beginning	Pollen	UP	1	0	3
86	Beginning	Pollen	UP	1	0	4
87	Beginning	Pollen	UP	1	1	1
87	Beginning	Pollen	UP	0	1	2
87	Beginning	Pollen	UP	1	0	3
87	Beginning	Pollen	UP	0	0	4
88	Beginning	celulosa	CP	1	1	1
88	Beginning	celulosa	CP	1	1	2
88	Beginning	celulosa	CP	1	1	3
88	Beginning	celulosa	CP	1	1	4
89	Beginning	celulosa	CP	1	1	1
89	Beginning	celulosa	CP	1	1	2
89	Beginning	celulosa	CP	1	1	3
89	Beginning	celulosa	CP	1	1	4
90	Beginning	celulosa	CP	1	1	1
90	Beginning	celulosa	CP	1	1	2
90	Beginning	celulosa	CP	1	1	3
90	Beginning	celulosa	CP	1	1	4
91	Beginning	celulosa	CP	0	1	1
91	Beginning	celulosa	CP	1	1	2
91	Beginning	celulosa	CP	1	1	3
91	Beginning	celulosa	CP	0	1	4
92	Beginning	celulosa	CP	0	1	1
92	Beginning	celulosa	CP	1	1	2
92	Beginning	celulosa	CP	1	1	3
92	Beginning	celulosa	CP	1	1	4
93	Beginning	celulosa	CP	1	1	1
93	Beginning	celulosa	CP	0	1	2
93	Beginning	celulosa	CP	0	1	3
93	Beginning	celulosa	CP	1	1	4
94	Beginning	celulosa	CP	1	1	1
94	Beginning	celulosa	CP	0	1	2
94	Beginning	celulosa	CP	0	1	3
94	Beginning	celulosa	CP	1	0	4
95	Beginning	celulosa	CP	1	1	1
95	Beginning	celulosa	CP	1	1	2
95	Beginning	celulosa	CP	1	1	3
95	Beginning	celulosa	CP	1	0	4
96	Beginning	celulosa	CP	0	1	1
96	Beginning	celulosa	CP	1	0	2
96	Beginning	celulosa	CP	1	0	3
96	Beginning	celulosa	CP	1	0	4
97	Beginning	celulosa	CP	0	1	1
97	Beginning	celulosa	CP	1	1	2
97	Beginning	celulosa	CP	1	1	3
97	Beginning	celulosa	CP	1	1	4
98	Beginning	celulosa	CP	1	0	1
98	Beginning	celulosa	CP	1	0	2
98	Beginning	celulosa	CP	1	0	3
98	Beginning	celulosa	CP	1	0	4
99	Beginning	celulosa	CP	0	1	1
99	Beginning	celulosa	CP	1	1	2
99	Beginning	celulosa	CP	1	1	3
99	Beginning	celulosa	CP	1	1	4
100	Beginning	celulosa	CP	1	1	1
100	Beginning	celulosa	CP	1	1	2
100	Beginning	celulosa	CP	1	1	3
100	Beginning	celulosa	CP	1	1	4
101	Beginning	celulosa	CP	0	0	1
101	Beginning	celulosa	CP	0	1	2
101	Beginning	celulosa	CP	1	1	3
101	Beginning	celulosa	CP	1	1	4
102	Beginning	celulosa	CP	1	1	1
102	Beginning	celulosa	CP	1	1	2
102	Beginning	celulosa	CP	1	1	3
102	Beginning	celulosa	CP	1	1	4
103	Beginning	celulosa	CP	0	1	1
103	Beginning	celulosa	CP	0	1	2
103	Beginning	celulosa	CP	1	1	3
103	Beginning	celulosa	CP	1	0	4
104	Beginning	celulosa	CP	0	0	1
104	Beginning	celulosa	CP	0	0	2
104	Beginning	celulosa	CP	1	0	3
104	Beginning	celulosa	CP	0	0	4
105	Beginning	celulosa	CP	0	1	1
105	Beginning	celulosa	CP	0	0	2
105	Beginning	celulosa	CP	1	1	3
105	Beginning	celulosa	CP	1	1	4
106	Beginning	celulosa	CP	1	1	1
106	Beginning	celulosa	CP	1	1	2
106	Beginning	celulosa	CP	1	0	3
106	Beginning	celulosa	CP	0	0	4
107	Beginning	celulosa	CP	0	0	1
107	Beginning	celulosa	CP	0	0	2
107	Beginning	celulosa	CP	0	1	3
107	Beginning	celulosa	CP	0	1	4
108	Beginning	celulosa	CP	0	0	1
108	Beginning	celulosa	CP	0	0	2
108	Beginning	celulosa	CP	0	0	3
108	Beginning	celulosa	CP	0	0	4
109	Beginning	celulosa	CP	0	0	1
109	Beginning	celulosa	CP	0	0	2
109	Beginning	celulosa	CP	0	0	3
109	Beginning	celulosa	CP	0	0	4
110	Beginning	celulosa	CP	1	0	1
110	Beginning	celulosa	CP	1	0	2
110	Beginning	celulosa	CP	1	0	3
110	Beginning	celulosa	CP	1	0	4
111	Beginning	celulosa	CP	1	0	1
111	Beginning	celulosa	CP	1	0	2
111	Beginning	celulosa	CP	0	0	3
111	Beginning	celulosa	CP	1	0	4
112	Beginning	celulosa	CP	1	1	1
112	Beginning	celulosa	CP	1	0	2
112	Beginning	celulosa	CP	1	1	3
112	Beginning	celulosa	CP	1	0	4
113	Beginning	celulosa	CP	1	1	1
113	Beginning	celulosa	CP	1	1	2
113	Beginning	celulosa	CP	1	0	3
113	Beginning	celulosa	CP	0	1	4
114	Beginning	celulosa	CP	0	0	1
114	Beginning	celulosa	CP	1	0	2
114	Beginning	celulosa	CP	1	0	3
114	Beginning	celulosa	CP	1	0	4
115	Beginning	celulosa	CP	1	1	1
115	Beginning	celulosa	CP	1	0	2
115	Beginning	celulosa	CP	1	1	3
115	Beginning	celulosa	CP	1	0	4
116	Beginning	celulosa	CP	1	0	1
116	Beginning	celulosa	CP	1	0	2
116	Beginning	celulosa	CP	1	0	3
116	Beginning	celulosa	CP	1	0	4
117	Beginning	celulosa	CP	0	0	1
117	Beginning	celulosa	CP	0	0	2
117	Beginning	celulosa	CP	0	0	3
117	Beginning	celulosa	CP	0	0	4
118	Beginning	celulosa	CP	0	1	1
118	Beginning	celulosa	CP	1	0	2
118	Beginning	celulosa	CP	1	0	3
118	Beginning	celulosa	CP	1	0	4
119	Beginning	celulosa	CP	0	0	1
119	Beginning	celulosa	CP	1	0	2
119	Beginning	celulosa	CP	1	0	3
119	Beginning	celulosa	CP	1	0	4
120	Beginning	celulosa	CP	0	0	1
120	Beginning	celulosa	CP	0	0	2
120	Beginning	celulosa	CP	0	0	3
120	Beginning	celulosa	CP	0	0	4
121	Beginning	celulosa	CP	0	0	1
121	Beginning	celulosa	CP	0	0	2
121	Beginning	celulosa	CP	0	0	3
121	Beginning	celulosa	CP	0	0	4
122	Beginning	celulosa	CP	0	0	1
122	Beginning	celulosa	CP	1	0	2
122	Beginning	celulosa	CP	1	0	3
122	Beginning	celulosa	CP	1	0	4
123	Beginning	celulosa	CP	1	0	1
123	Beginning	celulosa	CP	0	0	2
123	Beginning	celulosa	CP	1	0	3
123	Beginning	celulosa	CP	1	0	4
124	Beginning	celulosa	CP	0	1	1
124	Beginning	celulosa	CP	1	0	2
124	Beginning	celulosa	CP	1	0	3
124	Beginning	celulosa	CP	1	0	4
125	Beginning	celulosa	CP	0	1	1
125	Beginning	celulosa	CP	0	0	2
125	Beginning	celulosa	CP	0	0	3
125	Beginning	celulosa	CP	1	0	4
126	End	Pollen	PP	1	1	1
126	End	Pollen	PP	1	1	2
126	End	Pollen	PP	1	1	3
126	End	Pollen	PP	1	1	4
127	End	Pollen	PP	0	0	1
127	End	Pollen	PP	0	0	2
127	End	Pollen	PP	0	0	3
127	End	Pollen	PP	1	0	4
128	End	Pollen	PP	0	0	1
128	End	Pollen	PP	0	0	2
128	End	Pollen	PP	0	0	3
128	End	Pollen	PP	0	0	4
129	End	Pollen	PP	1	1	1
129	End	Pollen	PP	1	1	2
129	End	Pollen	PP	1	1	3
129	End	Pollen	PP	1	1	4
130	End	Pollen	PP	1	1	1
130	End	Pollen	PP	1	1	2
130	End	Pollen	PP	1	1	3
130	End	Pollen	PP	1	1	4
131	End	Pollen	PP	0	0	1
131	End	Pollen	PP	0	0	2
131	End	Pollen	PP	0	0	3
131	End	Pollen	PP	0	0	4
132	End	Pollen	PP	0	1	1
132	End	Pollen	PP	1	1	2
132	End	Pollen	PP	1	1	3
132	End	Pollen	PP	1	1	4
133	End	Pollen	PP	1	1	1
133	End	Pollen	PP	1	1	2
133	End	Pollen	PP	1	1	3
133	End	Pollen	PP	1	1	4
134	End	Pollen	PP	1	0	1
134	End	Pollen	PP	1	0	2
134	End	Pollen	PP	1	0	3
134	End	Pollen	PP	0	0	4
135	End	Pollen	PP	1	0	1
135	End	Pollen	PP	0	0	2
135	End	Pollen	PP	1	0	3
135	End	Pollen	PP	0	0	4
136	End	Pollen	PP	0	1	1
136	End	Pollen	PP	1	1	2
136	End	Pollen	PP	1	1	3
136	End	Pollen	PP	1	1	4
137	End	Pollen	PP	1	1	1
137	End	Pollen	PP	1	1	2
137	End	Pollen	PP	1	1	3
137	End	Pollen	PP	1	1	4
138	End	Pollen	PP	1	1	1
138	End	Pollen	PP	1	1	2
138	End	Pollen	PP	1	1	3
138	End	Pollen	PP	1	1	4
139	End	Pollen	PP	0	1	1
139	End	Pollen	PP	1	1	2
139	End	Pollen	PP	0	0	3
139	End	Pollen	PP	1	0	4
140	End	Pollen	PP	1	1	1
140	End	Pollen	PP	1	1	2
140	End	Pollen	PP	1	1	3
140	End	Pollen	PP	1	1	4
141	End	Pollen	PP	1	1	1
141	End	Pollen	PP	1	1	2
141	End	Pollen	PP	1	1	3
141	End	Pollen	PP	1	1	4
142	End	Pollen	PP	1	1	1
142	End	Pollen	PP	1	1	2
142	End	Pollen	PP	1	1	3
142	End	Pollen	PP	1	1	4
143	End	Pollen	PP	1	1	1
143	End	Pollen	PP	1	1	2
143	End	Pollen	PP	1	1	3
143	End	Pollen	PP	1	1	4
144	End	Pollen	PP	1	1	1
144	End	Pollen	PP	1	1	2
144	End	Pollen	PP	1	1	3
144	End	Pollen	PP	1	1	4
145	End	Pollen	PP	1	1	1
145	End	Pollen	PP	1	0	2
145	End	Pollen	PP	1	0	3
145	End	Pollen	PP	1	0	4
146	End	Pollen	PP	1	1	1
146	End	Pollen	PP	1	0	2
146	End	Pollen	PP	1	1	3
146	End	Pollen	PP	1	1	4
147	End	Pollen	PP	1	1	1
147	End	Pollen	PP	1	1	2
147	End	Pollen	PP	1	1	3
147	End	Pollen	PP	1	0	4
148	End	Pollen	PP	1	1	1
148	End	Pollen	PP	1	1	2
148	End	Pollen	PP	1	1	3
148	End	Pollen	PP	1	0	4
149	End	Pollen	PP	0	0	1
149	End	Pollen	PP	1	1	2
149	End	Pollen	PP	1	1	3
149	End	Pollen	PP	1	1	4
150	End	Pollen	PP	0	0	1
150	End	Pollen	PP	0	0	2
150	End	Pollen	PP	1	0	3
150	End	Pollen	PP	0	0	4
151	End	Pollen	PP	1	1	1
151	End	Pollen	PP	1	1	2
151	End	Pollen	PP	1	1	3
151	End	Pollen	PP	1	0	4
152	End	Pollen	PP	1	0	1
152	End	Pollen	PP	1	1	2
152	End	Pollen	PP	1	1	3
152	End	Pollen	PP	1	0	4
153	End	Pollen	PP	0	1	1
153	End	Pollen	PP	1	1	2
153	End	Pollen	PP	1	1	3
153	End	Pollen	PP	1	1	4
154	End	Pollen	PP	1	1	1
154	End	Pollen	PP	1	1	2
154	End	Pollen	PP	1	1	3
154	End	Pollen	PP	1	0	4
155	End	Pollen	PP	0	1	1
155	End	Pollen	PP	1	1	2
155	End	Pollen	PP	1	1	3
155	End	Pollen	PP	1	0	4
156	End	Pollen	PP	0	1	1
156	End	Pollen	PP	1	1	2
156	End	Pollen	PP	1	1	3
156	End	Pollen	PP	1	1	4
157	End	Pollen	PP	1	1	1
157	End	Pollen	PP	1	1	2
157	End	Pollen	PP	1	1	3
157	End	Pollen	PP	1	1	4
158	End	Pollen	PP	0	1	1
158	End	Pollen	PP	1	1	2
158	End	Pollen	PP	1	1	3
158	End	Pollen	PP	1	1	4
159	End	Pollen	PP	1	1	1
159	End	Pollen	PP	1	1	2
159	End	Pollen	PP	1	1	3
159	End	Pollen	PP	1	1	4
160	End	Pollen	PP	1	1	1
160	End	Pollen	PP	1	1	2
160	End	Pollen	PP	1	1	3
160	End	Pollen	PP	1	1	4
161	End	Pollen	PP	1	1	1
161	End	Pollen	PP	1	1	2
161	End	Pollen	PP	1	1	3
161	End	Pollen	PP	1	1	4
162	End	Pollen	PP	0	1	1
162	End	Pollen	PP	1	1	2
162	End	Pollen	PP	1	0	3
162	End	Pollen	PP	1	0	4
163	End	Pollen	PP	0	1	1
163	End	Pollen	PP	1	1	2
163	End	Pollen	PP	1	0	3
163	End	Pollen	PP	1	0	4
164	End	Pollen	PP	1	1	1
164	End	Pollen	PP	1	1	2
164	End	Pollen	PP	1	1	3
164	End	Pollen	PP	1	0	4
165	End	Pollen	PP	1	1	1
165	End	Pollen	PP	1	1	2
165	End	Pollen	PP	1	1	3
165	End	Pollen	PP	1	1	4
166	End	Pollen	PP	1	1	1
166	End	Pollen	PP	1	1	2
166	End	Pollen	PP	1	1	3
166	End	Pollen	PP	1	1	4
167	End	Pollen	PP	0	0	1
167	End	Pollen	PP	1	1	2
167	End	Pollen	PP	1	1	3
167	End	Pollen	PP	1	1	4
168	End	Pollen	PP	1	1	1
168	End	Pollen	PP	1	1	2
168	End	Pollen	PP	1	1	3
168	End	Pollen	PP	1	1	4
169	End	Pollen	PP	1	1	1
169	End	Pollen	PP	1	1	2
169	End	Pollen	PP	1	1	3
169	End	Pollen	PP	1	0	4
170	End	Pollen	PP	1	0	1
170	End	Pollen	PP	1	1	2
170	End	Pollen	PP	1	1	3
170	End	Pollen	PP	1	1	4
171	End	Pollen	PP	1	1	1
171	End	Pollen	PP	1	0	2
171	End	Pollen	PP	1	0	3
171	End	Pollen	PP	1	1	4
172	End	Pollen	PP	1	1	1
172	End	Pollen	PP	0	0	2
172	End	Pollen	PP	0	0	3
172	End	Pollen	PP	1	1	4
173	End	Pollen	PP	1	1	1
173	End	Pollen	PP	1	1	2
173	End	Pollen	PP	1	1	3
173	End	Pollen	PP	1	1	4
174	End	Pollen	PP	1	1	1
174	End	Pollen	PP	1	1	2
174	End	Pollen	PP	1	1	3
174	End	Pollen	PP	1	1	4
175	End	Pollen	UP	1	1	1
175	End	Pollen	UP	1	0	2
175	End	Pollen	UP	1	1	3
175	End	Pollen	UP	1	1	4
176	End	Pollen	UP	1	1	1
176	End	Pollen	UP	1	1	2
176	End	Pollen	UP	1	0	3
176	End	Pollen	UP	1	0	4
177	End	Pollen	UP	1	1	1
177	End	Pollen	UP	1	1	2
177	End	Pollen	UP	1	0	3
177	End	Pollen	UP	1	0	4
178	End	Pollen	UP	1	1	1
178	End	Pollen	UP	1	1	2
178	End	Pollen	UP	1	1	3
178	End	Pollen	UP	1	1	4
179	End	Pollen	UP	1	1	1
179	End	Pollen	UP	1	0	2
179	End	Pollen	UP	1	0	3
179	End	Pollen	UP	1	0	4
180	End	Pollen	UP	1	0	1
180	End	Pollen	UP	1	0	2
180	End	Pollen	UP	0	0	3
180	End	Pollen	UP	1	0	4
181	End	Pollen	UP	1	1	1
181	End	Pollen	UP	1	1	2
181	End	Pollen	UP	1	1	3
181	End	Pollen	UP	1	0	4
182	End	Pollen	UP	1	1	1
182	End	Pollen	UP	1	0	2
182	End	Pollen	UP	1	0	3
182	End	Pollen	UP	1	0	4
183	End	Pollen	UP	0	1	1
183	End	Pollen	UP	1	1	2
183	End	Pollen	UP	1	1	3
183	End	Pollen	UP	1	0	4
184	End	Pollen	UP	0	0	1
184	End	Pollen	UP	1	0	2
184	End	Pollen	UP	1	0	3
184	End	Pollen	UP	0	0	4
185	End	Pollen	UP	0	0	1
185	End	Pollen	UP	0	1	2
185	End	Pollen	UP	1	1	3
185	End	Pollen	UP	1	1	4
186	End	Pollen	UP	1	1	1
186	End	Pollen	UP	0	0	2
186	End	Pollen	UP	1	1	3
186	End	Pollen	UP	1	0	4
187	End	Pollen	UP	1	1	1
187	End	Pollen	UP	1	1	2
187	End	Pollen	UP	1	1	3
187	End	Pollen	UP	1	0	4
188	End	Pollen	UP	0	0	1
188	End	Pollen	UP	0	0	2
188	End	Pollen	UP	0	0	3
188	End	Pollen	UP	0	0	4
189	End	Pollen	UP	1	1	1
189	End	Pollen	UP	1	1	2
189	End	Pollen	UP	1	0	3
189	End	Pollen	UP	1	0	4
190	End	Pollen	UP	0	0	1
190	End	Pollen	UP	0	0	2
190	End	Pollen	UP	0	0	3
190	End	Pollen	UP	0	0	4
191	End	Pollen	UP	1	1	1
191	End	Pollen	UP	1	1	2
191	End	Pollen	UP	1	1	3
191	End	Pollen	UP	1	0	4
192	End	Pollen	UP	1	0	1
192	End	Pollen	UP	1	1	2
192	End	Pollen	UP	1	0	3
192	End	Pollen	UP	1	0	4
193	End	Pollen	UP	1	1	1
193	End	Pollen	UP	1	1	2
193	End	Pollen	UP	1	1	3
193	End	Pollen	UP	1	1	4
194	End	Pollen	UP	1	0	1
194	End	Pollen	UP	1	1	2
194	End	Pollen	UP	1	0	3
194	End	Pollen	UP	1	0	4
195	End	Pollen	UP	1	1	1
195	End	Pollen	UP	1	0	2
195	End	Pollen	UP	0	0	3
195	End	Pollen	UP	1	0	4
196	End	Pollen	UP	1	1	1
196	End	Pollen	UP	1	1	2
196	End	Pollen	UP	1	1	3
196	End	Pollen	UP	1	1	4
197	End	Pollen	UP	1	1	1
197	End	Pollen	UP	1	1	2
197	End	Pollen	UP	1	1	3
197	End	Pollen	UP	1	1	4
198	End	Pollen	UP	1	1	1
198	End	Pollen	UP	1	0	2
198	End	Pollen	UP	1	1	3
198	End	Pollen	UP	1	1	4
199	End	Pollen	UP	1	1	1
199	End	Pollen	UP	1	1	2
199	End	Pollen	UP	1	1	3
199	End	Pollen	UP	1	1	4
200	End	Pollen	UP	1	1	1
200	End	Pollen	UP	1	1	2
200	End	Pollen	UP	1	1	3
200	End	Pollen	UP	1	1	4
201	End	Pollen	UP	1	1	1
201	End	Pollen	UP	1	1	2
201	End	Pollen	UP	1	1	3
201	End	Pollen	UP	1	1	4
202	End	Pollen	UP	1	1	1
202	End	Pollen	UP	1	1	2
202	End	Pollen	UP	1	1	3
202	End	Pollen	UP	1	0	4
203	End	Pollen	UP	1	1	1
203	End	Pollen	UP	1	1	2
203	End	Pollen	UP	1	1	3
203	End	Pollen	UP	1	1	4
204	End	Pollen	UP	0	0	1
204	End	Pollen	UP	0	0	2
204	End	Pollen	UP	0	0	3
204	End	Pollen	UP	0	0	4
205	End	Pollen	UP	0	1	1
205	End	Pollen	UP	1	1	2
205	End	Pollen	UP	1	1	3
205	End	Pollen	UP	1	1	4
206	End	Pollen	UP	0	0	1
206	End	Pollen	UP	0	1	2
206	End	Pollen	UP	1	0	3
206	End	Pollen	UP	0	1	4
207	End	Pollen	UP	1	1	1
207	End	Pollen	UP	1	1	2
207	End	Pollen	UP	1	1	3
207	End	Pollen	UP	1	0	4
208	End	Pollen	UP	1	1	1
208	End	Pollen	UP	1	1	2
208	End	Pollen	UP	1	1	3
208	End	Pollen	UP	1	1	4
209	End	Pollen	UP	1	1	1
209	End	Pollen	UP	1	1	2
209	End	Pollen	UP	0	1	3
209	End	Pollen	UP	1	0	4
210	End	Pollen	UP	1	1	1
210	End	Pollen	UP	1	1	2
210	End	Pollen	UP	1	1	3
210	End	Pollen	UP	1	1	4
211	End	Pollen	UP	1	1	1
211	End	Pollen	UP	1	1	2
211	End	Pollen	UP	0	0	3
211	End	Pollen	UP	1	1	4
212	End	Pollen	UP	1	1	1
212	End	Pollen	UP	1	1	2
212	End	Pollen	UP	1	1	3
212	End	Pollen	UP	1	0	4
213	End	celulosa	CP	0	0	1
213	End	celulosa	CP	0	0	2
213	End	celulosa	CP	0	0	3
213	End	celulosa	CP	0	0	4
214	End	celulosa	CP	0	0	1
214	End	celulosa	CP	0	0	2
214	End	celulosa	CP	0	0	3
214	End	celulosa	CP	0	0	4
215	End	celulosa	CP	1	0	1
215	End	celulosa	CP	1	0	2
215	End	celulosa	CP	1	0	3
215	End	celulosa	CP	1	0	4
216	End	celulosa	CP	1	0	1
216	End	celulosa	CP	1	1	2
216	End	celulosa	CP	0	1	3
216	End	celulosa	CP	0	0	4
217	End	celulosa	CP	1	1	1
217	End	celulosa	CP	1	1	2
217	End	celulosa	CP	1	0	3
217	End	celulosa	CP	0	1	4
218	End	celulosa	CP	0	0	1
218	End	celulosa	CP	0	0	2
218	End	celulosa	CP	0	0	3
218	End	celulosa	CP	0	0	4
219	End	celulosa	CP	0	1	1
219	End	celulosa	CP	1	0	2
219	End	celulosa	CP	1	0	3
219	End	celulosa	CP	1	0	4
220	End	celulosa	CP	0	1	1
220	End	celulosa	CP	1	0	2
220	End	celulosa	CP	1	0	3
220	End	celulosa	CP	1	0	4
221	End	celulosa	CP	0	0	1
221	End	celulosa	CP	0	0	2
221	End	celulosa	CP	0	0	3
221	End	celulosa	CP	0	0	4
222	End	celulosa	CP	0	0	1
222	End	celulosa	CP	1	0	2
222	End	celulosa	CP	1	0	3
222	End	celulosa	CP	1	0	4
223	End	celulosa	CP	1	0	1
223	End	celulosa	CP	1	0	2
223	End	celulosa	CP	0	1	3
223	End	celulosa	CP	0	0	4
224	End	celulosa	CP	1	1	1
224	End	celulosa	CP	1	1	2
224	End	celulosa	CP	1	0	3
224	End	celulosa	CP	1	0	4
225	End	celulosa	CP	1	0	1
225	End	celulosa	CP	1	1	2
225	End	celulosa	CP	1	0	3
225	End	celulosa	CP	1	1	4
226	End	celulosa	CP	0	0	1
226	End	celulosa	CP	1	1	2
226	End	celulosa	CP	1	0	3
226	End	celulosa	CP	1	1	4
227	End	celulosa	CP	0	0	1
227	End	celulosa	CP	1	1	2
227	End	celulosa	CP	0	0	3
227	End	celulosa	CP	0	0	4
228	End	celulosa	CP	0	0	1
228	End	celulosa	CP	1	1	2
228	End	celulosa	CP	1	1	3
228	End	celulosa	CP	1	1	4
229	End	celulosa	CP	0	0	1
229	End	celulosa	CP	0	0	2
229	End	celulosa	CP	0	0	3
229	End	celulosa	CP	0	0	4
230	End	celulosa	CP	0	0	1
230	End	celulosa	CP	0	0	2
230	End	celulosa	CP	0	0	3
230	End	celulosa	CP	0	0	4
231	End	celulosa	CP	0	0	1
231	End	celulosa	CP	1	0	2
231	End	celulosa	CP	1	0	3
231	End	celulosa	CP	1	0	4
232	End	celulosa	CP	1	1	1
232	End	celulosa	CP	1	0	2
232	End	celulosa	CP	1	0	3
232	End	celulosa	CP	1	0	4
233	End	celulosa	CP	1	1	1
233	End	celulosa	CP	1	1	2
233	End	celulosa	CP	1	1	3
233	End	celulosa	CP	1	1	4
234	End	celulosa	CP	0	1	1
234	End	celulosa	CP	0	1	2
234	End	celulosa	CP	1	0	3
234	End	celulosa	CP	1	0	4
235	End	celulosa	CP	0	0	1
235	End	celulosa	CP	0	0	2
235	End	celulosa	CP	0	0	3
235	End	celulosa	CP	1	0	4
236	End	celulosa	CP	0	1	1
236	End	celulosa	CP	0	1	2
236	End	celulosa	CP	1	1	3
236	End	celulosa	CP	1	0	4
237	End	celulosa	CP	0	1	1
237	End	celulosa	CP	0	1	2
237	End	celulosa	CP	1	0	3
237	End	celulosa	CP	1	0	4
238	End	celulosa	CP	0	0	1
238	End	celulosa	CP	0	0	2
238	End	celulosa	CP	0	0	3
238	End	celulosa	CP	1	0	4
239	End	celulosa	CP	0	0	1
239	End	celulosa	CP	0	0	2
239	End	celulosa	CP	0	0	3
239	End	celulosa	CP	1	0	4
240	End	celulosa	CP	0	1	1
240	End	celulosa	CP	1	0	2
240	End	celulosa	CP	1	1	3
240	End	celulosa	CP	1	1	4
241	End	celulosa	CP	0	1	1
241	End	celulosa	CP	1	1	2
241	End	celulosa	CP	1	1	3
241	End	celulosa	CP	1	0	4
242	End	celulosa	CP	0	0	1
242	End	celulosa	CP	0	0	2
242	End	celulosa	CP	0	0	3
242	End	celulosa	CP	0	0	4
243	End	celulosa	CP	0	1	1
243	End	celulosa	CP	0	1	2
243	End	celulosa	CP	1	1	3
243	End	celulosa	CP	1	1	4
244	End	celulosa	CP	0	1	1
244	End	celulosa	CP	1	1	2
244	End	celulosa	CP	1	0	3
244	End	celulosa	CP	1	0	4
245	End	celulosa	CP	0	1	1
245	End	celulosa	CP	1	1	2
245	End	celulosa	CP	1	1	3
245	End	celulosa	CP	1	1	4
246	End	celulosa	CP	0	1	1
246	End	celulosa	CP	1	1	2
246	End	celulosa	CP	1	0	3
246	End	celulosa	CP	1	0	4
247	End	celulosa	CP	0	1	1
247	End	celulosa	CP	1	1	2
247	End	celulosa	CP	1	1	3
247	End	celulosa	CP	1	1	4
Table S3 shows the data from experiment 3, where the "bee" column indicates the identity of each individual, the "forager type" column indicates whether it is a pollen or nectar forager, the "foraging stage" column indicates whether the individual was captured at the beginning or at the end of its visit, the "procedure" column indicates the experimental procedure used for each record, the "acquis…
